# Supplementary material for: Methodological heterogeneity biases physical activity metrics derived from the Actigraph GT3X in multiple sclerosis: A rapid review and comparative study
Source: Front Rehabil Sci. 2022 Nov 28;3:989658. doi: 10.3389/fresc.2022.989658 (PMC9742246; doi:10.3389/fresc.2022.989658)
Supplement: Supplementary file 1 [file SupplementaryTable1.xlsx]

## Sheet: S1 - Search strategy
Supplementary Table 1 - Rapid review search strategy
Source	Search string
Pubmed	("multiple sclerosis") AND (actigraph OR accelerometer* OR GT3X*)
EMBASE	("multiple sclerosis") AND (actigraph OR accelerometer* OR GT3X*)
IEEE Xplore	((“multiple sclerosis") AND actigraph)
	((“multiple sclerosis") AND accelerometer*)
	((“multiple sclerosis") AND GT3X*)
Google scholar	First 100 hits for (("multiple sclerosis") AND (actigraph OR accelerometer* OR GT3X*) sorted by relevance
	First 20 hits for (("multiple sclerosis") AND (actigraph OR accelerometer* OR GT3X* OR Fitbit) sorted by date
