# Supplementary material for: Methodological heterogeneity biases physical activity metrics derived from the Actigraph GT3X in multiple sclerosis: A rapid review and comparative study
Source: Front Rehabil Sci. 2022 Nov 28;3:989658. doi: 10.3389/fresc.2022.989658 (PMC9742246; doi:10.3389/fresc.2022.989658)
Supplement: Supplementary file 2 [file SupplementaryTable2.xlsx]

## Sheet: S2 - Included studies
Supplementary Table 2 - Characteristics and methods of included studies
69 unique records representing 51 studies were eligible for review. Reference refers to the first author, year, and numbered reference associated with the record, located in the main manuscript. NR: not reported, MS: multiple sclerosis, PwMS: persons with MS, EDSS: Expanded disability status score, LFE: low frequency extension, VM: vector magnitude, cpm: counts per minute, PA: Physical activity, …
Reference				Quality		Study Design							PA Metrics & Actigraph Settings																	Wear Time Definitions
Study ID	Record ID	Reference	Title	Methods reproducible?	Followed established method?	Design	Study Population	N	Disease severity	Age Mean (SD)	Lab-based assessments	Free-living observations	PA Metrics	Steps	Activity counts	PA	Sedentary behavior	LPA	MVPA	Energy expenditure	Unclear	Daily metrics	Intra-day	Cutpoints (Sedentary vs. PA)	Cutpoints (LPA vs. MVPA)	Placement	Sampling Rate	Epoch	Filter	Algorithm	Period	Minimum valid days	Minimum daily wear time	Minimum number of weekend days
1	1	Abonie et al., 2021a (37)	Objectively-assessed physical activity and self-reported activity pacing in adults with multiple sclerosis: A pilot study.	No	Unclear	Cross-sectional	Confirmed MS diagnosis, aged 18+ years, clinically stable, able to walk with or without assistive devices, not recently enrolled in a physical activity program	21	PDDS, Mean (SD): 3.10 (1.26)	59.33 (8.67)	None	7 days	Total activity counts (Axis or VM counts unclear), Hour with highest number of activity counts, Activity variability		Type unclear							1	1	--	--	NR	NR	NR	NR	NR	NR	NR	NR	NR
1	2	Abonie et al., 2021b (101)	Effect of a Tailored Activity Pacing Intervention on Fatigue and Physical Activity Behaviours in Adults with Multiple Sclerosis.	No	Unclear	Interventional	Confirmed MS diagnosis, aged 18+ years, clinically stable, able to walk with or without assistive devices, not recently enrolled in a physical activity program	21	PDDS, Mean (SD) Intervention: 2.0 (2.0) Control: 3.5 (2.0)	Intervention: 57.9 (8.0) Control: 60.9 (9.5)	None	7 days	Average activity counts per minute, Activity variability (amount of physical activity during the peak activity hour for each day identified as the hour with the highest number of activity counts, divided by the mean amount of physical activity on that day, and averaged over 7 days)		Type unclear							1	1	--	--	Hip, unspecified	NR	10 seconds, 1 minute	NR	NR	NR	NR	NR	NR
2	3	Aburub et al., 2017 (38)	The association between physical activity and sleep characteristics in people with multiple sclerosis	No	Unclear	Cross-sectional	Relapsing-remitting MS, aged 18+ years, clinically stable	60	EDSS, Mean (SD), {range}: 2.47 (1.63), {0–5}	35.62 (9.14)	None	7 days	Time in intensity categories based on activity counts: sedentary activities (0-99 cpm), LPA (100-1951 cmp), and MVPA (>1952 cpm) (VM or vertical axis unclear), Total daily and hourly counts per minute		Vertical		1	1	1			1	1	100 vertical axis cpm	Freedson (with potential modification - Filter)	Hip, unspecified	30 Hz	10 seconds, 1 minute	NR	NR	NR	4 days	10 hours	NR
3	4	Adamson et al., 2016 (39)	Feasibility study design and methods for Project GEMS: Guidelines for Exercise in Multiple Sclerosis	No	Yes	Protocol, Interventional study	Confirmed diagnosis of MS, aged 18-64 years, PDDS ≤ 3.0, clinically stable, non-exercisers	At least 30	--	--	None	7 days	Time in MVPA (cutpoint unclear, reference contains multiple cutpoints)						1			1		--	NR	Hip, unspecified	NR	NR	NR	NR	NR	NR	NR	NR
3	5	Learmonth et al., 2017 (40)	Results of a feasibility randomised controlled study of the guidelines for exercise in multiple sclerosis project	No	Yes	Interventional	Confirmed diagnosis of MS, aged 18-64 years, PDDS ≤ 3.0, clinically stable, non-exercisers	57	SR-EDSS, Median (Range, IQR) 1.5 (0-6, 35)	48.4 (9.7)	None	7 days	Time in MVPA (cutpoint unclear, reference contains multiple cutpoints)						1			1		--	NR	Hip, unspecified	NR	NR	NR	NR	NR	NR	NR	NR
4	6	Arntzen et al., 2020 (41)	Group-based, individualized, comprehensive core stability and balance intervention provides immediate and long-term improvements in walking in individuals with multiple sclerosis: A randomized controlled trial	No	Unclear	Interventional	Outpatient persons with MS, EDSS 0-7	79	EDSS, Mean(SD) Control arm: 2.28 (1.28) Experimental arm: 2.45 (1.65)	Control: 48 (8.75) Intervention: 52.2 (12.9)	None	Yes, duration NR	Activity levels (not defined), Daily step count	1							1	1		NR	NR	NR	NR	NR	NR	NR	NR	NR	NR	NR
5	7	Baird et al., 2019 (42)	Physical activity and walking performance across the lifespan among adults with multiple sclerosis	No	Some aspects Yes, others unclear	Cross-sectional	Confirmed MS diagnosis, 18-79 years old, clinically stable, ability to walk with or without an assistive device	124	PDDS, Median [IQR]: Young: 0.0 [3.0]; Middle: 1.0 [2.0]; Older: 2.0 [3.5]	Young: 33.3 (5.0), Middle: 48.5 (5.8), Older: 65.8 (4.5)	None	7 days	Time in LPA (>=100 cpm) and MVPA (>= 1584 cpm) based on vertical axis counts					1	1			1		100 vertical axis cpm	Sandroff-1584	Non-dominant hip	NR	1 minute	NR	NR	NR	NR	10 hours	NR
6	8	Balantrapu et al., 2014 (43)	Leg spasticity and ambulation in multiple sclerosis	No	Some aspects Yes, others unclear	Cross-sectional	Confirmed MS diagnosis, clinically stable, able to walk with or without an assistive device	84	EDSS, Median {Range}: Spacticity - 6.0 {2.5-6.5} No spasticity - 3.5 {2.0 - 6.5}	Spasticity: 52.8 (7.6), No spasticity: 47.7 (11.1)	None	7 days	Daily step count	1								1		--	--	Non-dominant hip	NR	NR	NR	NR	NR	NR	NR	NR
7	9	Blikman et al., 2015 (44)	Is physical behavior affected in fatigued persons with multiple sclerosis?	No	Modified existing methods without validation	Cross-sectional, case-control	Confirmed MS diagnosis, aged 18-70 years, severe fatigue, EDSS <= 6, no depression, clinically stable	23 (23 healthy controls)	EDSS, Median [IQR]: 2.0 [3.0]	45.7 (10.2) {24-66}	None	7 days	VM counts per day and per minute, time in intensity categories based on VM counts: sedentary activities (0-150cpm), LPA (151-2690 cpm), and MVPA (>2691cpm), VM counts per hour in the morning, afternoon, and evening periods		VM		1	1	1			1	1	150 VM cpm	Sasaki (Modified - used LFE instead of standard filter)	Hip, unspecified	30 Hz	1 minute	LFE	Zeros	180	5 days	11 hours	NR
8	10	Blikman et al., 2018 (45)	Physical behaviour is weakly associated with physical fatigue in persons with multiple sclerosis-related fatigue	No	Modified existing methods without validation	Interventional	PwMS participating in the TREFAMS- ACE research programme	212	EDSS, Median [IQR]: 2.5 [2.0–3.5]	Median (IQR): 47.9 [39.8–53.7]	None	7 days	Time in intensity categories based on VM counts: sedentary activities (0-150cpm), LPA (151-2690 cmp), and MVPA (>2691cpm), Actvity in the morning, afternoon, and evening period, Distribution of VM counts per minute assessed by the Fragmentation Index and Gini Index		VM		1	1	1			1	1	150 VM cpm	Sasaki (Modified - used LFE instead of standard filter)	Hip, unspecified	30 Hz	10 seconds	LFE	Troiano	180	5 days	11 hours	NR
8	11	Braakhuis et al., 2019 (46)	Three distinct physical behavior types in fatigued patients with multiple sclerosis	No	Modified existing methods without validation	Cross-sectional (Baseline of an RCT)	PwMS with fatigue enrolled in the TREFAMS program	212	EDSS, median [IQR]: 2.5 [1.5]	47.9 (10.4)	None	7 days	Mean VM counts per minute, Mean VM counts per day, Time spent in LPA or MVPA per day, Number and duration of active and sedentary bouts per day. Intensity categories based on VM counts: sedentary activities (0-150cpm), LPA (151-2690 cpm), and MVPA (>2691cpm), Change in sedentary time between morning, afternoon, and evening		VM		1	1	1			1	1	150 VM cpm	Sasaki (Modified - used LFE instead of standard filter)	Hip, unspecified	30 Hz	10 seconds	LFE	NR	NR	5 days	11 hours	NR
9	12	Block et al., 2017 (47)	Continuous daily assessment of multiple sclerosis disability using remote step count monitoring	No	Modified existing methods without validation	Cross-sectional	Confirmed MS diagnosis, aged 18+ years, able to walk for 2 minutes with or without an assistive device, clinically stable	99	EDSS, Mean {range}: 4.0 {0.0–6.5}	50 (14.4)	2MWT	7 days	Step count	1								1		--	--	NR	NR	NR	NR	Not used	Not used	NR	>300 steps	NR
9	13	Block et al., 2019 (48)	Validation of a consumer-grade activity monitor for continuous daily activity monitoring in individuals with multiple sclerosis	Yes	Yes	Cross-sectional, validation	Confirmed MS diagnosis, aged 18+ years, able to walk for 2 minutes with or without an assistive device, clinically stable	61	EDSS, Mean {range}: 4.0 {0.0–6.5}	53.4 (11.7)	2MWT	7 days	Step count	1								1		--	--	Non-dominant hip	30 Hz	10 seconds, 1 minute	LFE	Troiano	60	3 days	10 hours	NR
10	14	Bollaert et al., 2019a (49)	Physical and Cognitive Functions, Physical Activity, and Sedentary Behavior in Older Adults With Multiple Sclerosis	No	Some aspects Yes, others unclear	Case-control	Confirmed MS diagnosis, 60+ years, clinically stable, ability to walk with or without an assistive device	40 (60 healthy controls)	EDSS, Median [IQR]: 4.0 [2.0]	65.3 (4.3)	None	7 days	Time in intensity categories based on vertical axis counts: sedentary activities (0-99 cpm), LPA (100-1722cpm), and MVPA (>=1723cpm), Number and duration of sedentary bouts per day				1	1	1			1		100 vertical axis cpm	Sandroff-1722	Hip, unspecified	NR	NR	NR	NR	NR	4 days	NR	NR
10	15	Bollaert et al., 2019b (50)	Self-efficacy and Physical and Cognitive Function in Older Adults with Multiple Sclerosis	Yes	Yes	Cross-sectional	Community-dwelling adults with MS, aged 60+ years	40	EDSS, Median [IQR}: 4.0 [2.0]	65.3 (4.3)	None	7 days	Time in LPA based on vertical axis counts (100 - 1722 cpm)					1				1		100 vertical axis cpm	Sandroff-1722	Non-dominant hip	NR	15 seconds	LFE	Zeros	60	2 days	NR	NR
11	16	Cederberg et al., 2018 (51)	Physical Activity, Sedentary Behavior, and Physical Function in Older Adults With Multiple Sclerosis	No	Some aspects Yes, others unclear	Cross-sectional	Confirmed MS diagnosis, aged 55+ years, EDSS <= 6.5, clinically stable, able to walk with or without assistance	40	EDSS, Median [IQR]: 4.5 [2.5]	60 (5.0)	None	7 days	Time in sedentary behavior (<100 cpm), LPA (>=100 cpm) and MVPA (>= 1584 cpm) based on vertical axis counts				1	1	1			1		100 vertical axis cpm	Sandroff-1584	Hip, unspecified	NR	NR	NR	NR	NR	2 days	10 hours	Did not differentiate
12	17	Cederberg et al., 2019 (52)	Physical activity, sedentary behavior, and restless legs syndrome in persons with multiple sclerosis	No	Some aspects Yes, others unclear	Cross-sectional	Persons with MS registered in the NARCOMs registry	253	PDDS, Median [IQR]: 3.0 [8.0]	59.4 (10.0)	None	7 days	Time in sedentary behavior(<100 cpm, LPA (>=100 cpm) and MVPA (>= 1584 cpm) based on vertical axis counts. average number of breaks in sedentary time per day, average sedentary bout length, average number of sedentary bouts per day, Number of active bouts per day				1	1	1			1		100 vertical axis cpm	Sandroff-1584	Hip, unspecified	NR	1 minute	NR	Troiano	60	1 day	10 hours	NR
12	18	Jeng et al., 2021 (53)	Sociodemographic and clinical correlates of device-measured sedentary behaviour in multiple sclerosis	Yes	Yes	Cross-sectional	Persons with MS registered in the NARCOMS registry	233	PDDS, median [IQR], 3 [1–5]	59.1 (9.8)	None	7 days	Total sedentary time per day, average number of breaks in sedentary time per day, average sedentary bout length, number of sedentary bouts per day, total time spent in long sedentary bouts per day (<100 cpm, based on vertical axis counts)				1					1		100 vertical axis cpm	--	Non-dominant hip	100 Hz	1 minute	LFE	Zeros	30	1 day	10 hours wthout continuous zeros exceeding 30 min	NR
12	19	Motl et al., 2019 (54)	Social-cognitive theory variables as correlates of sedentary behavior in multiple sclerosis: Preliminary evidence	No	Some aspects Yes, others unclear	Cross-sectional	Persons with MS registered in the NARCOMs registry	275	PDDS, Median [IQR]: 3 [5]	59.7 (10.1)	None	7 days	Time spent in sedentary behavior (<100 cpm)				1					1		100 vertical axis cpm	--	Non-dominant hip	NR	1 minute	LFE	Troiano	30	1 day	10 hours without continuous zeros exceeding 30 min	NR
12	20	Motl et al., 2019 (55)	Validity of Sitting Time Scores From the International Physical Activity Questionnaire-Short Form in Multiple Sclerosis	No	Some aspects Yes, others unclear	Cross-sectional	Persons with MS registered in the NARCOMS registry	233	PDDS, Median [IQR]: 3 [5]	59.7 (10.1)	None	7 days	Total sedentary time per day, average number of breaks in sedentary time per day, average sedentary bout length, number of sedentary bouts per day, total time spent in long sedentary bouts per day (<100 cpm, based on vertical axis counts)				1					1		100 vertical axis cpm	--	Non-dominant hip	NR	1 minute	LFE	Troiano	30	1 day	10 hours without continuous zeros exceeding 30 min	NR
12	21	Motl, et al. 2018 (56)	Phase-III, randomized controlled trial of the behavioral intervention for increasing physical activity in multiple sclerosis: Project BIPAMS	No	Some aspects Yes, others unclear	Interventional	Confirmed MS diagnosis, aged 18-64 years, clinically stable, <30min of physical activity on more than two days per week, Able to walk with or without assistance. Registered in the NARCOMS registry	Approximately 280	--	--	None	7 days	Time spent in sedentary behavior, LPA and MVPA (cutput not specified), Daily step count	1			1	1	1			1		NR	NR	Non-dominant hip	NR	1 minute	LFE	NR	NR	2 days	10 hours	NR
12	22	Neal et al., 2020 (57)	Is Symptomatic Fatigue Associated With Physical Activity and Sedentary Behaviors Among Persons With Multiple Sclerosis?	No	Modified existing methods without validation	Cross-sectional	Persons with MS registered in the NARCOMs registry	252	PDDS, Median [IQR]: 3.0 [1.0-5.0]	59.3 (10.0)	None	7 days	Time in LPA (>=100 cpm) and MVPA (>= 1584 cpm) based on vertical axis counts					1	1			1		100 vertical axis cpm	Sandroff-1584 (Modified - used LFE instead of standard filter)	Non-dominant hip	NR	1 minute	LFE	Troiano	30	1 day	10 hours without continuous zeros exceeding 30 min	NR
13	23	Cederberg et al., 2021 (58)	Physical activity and self-reported sleep quality in adults with multiple sclerosis.	No	Modified existing methods without validation	Cross-sectional	Mixed, several pooled studies	290	PDDS, Median [IQR]: 1 [2]	52.2 (12.1)	None	7 days	Time in LPA (>=100 cpm) and MVPA (>= 1584 cpm) based on vertical axis counts					1	1			1		100 vertical axis cpm	Sandroff-1584 (Modified - used LFE instead of standard filter)	NR	NR	1 minute	LFE	Troiano	30	1 day	10 hours without continuous zeros exceeding 30 min	NR
14	24	Cleland et al., 2020 (59)	Determinants of low bone mineral density in people with multiple sclerosis: Role of physical activity	No	Some aspects Yes, others unclear	Cross-sectional, case-control	Confirmed MS diagnosis, EDSS ≤5, not enrolled in a drug trial, clinically stable	23 (22 healthy controls)	NR	41 (7)	None	6 days	Time spent sedentary behavior (<100 cpm), LPA (<= 1951 cpm), and MVPA (<=1952 cpm) based on vertical axis counts				1	1	1			1		100 vertical axis cpm	Freedson (with potential modification - Filter)	NR	NR	1 minute	NR	NR	NR	NR	NR	NR
15	25	Dlugonski et al., 2013 (60)	Steps per day among persons with multiple sclerosis: Variation by demographic, clinical, and device characteristics	No	Some aspects Yes, others unclear	Cross-sectional	Confirmed MS diagnosis, clinically stable, able to walk with or without an assistive device	645	PDDS <=2: n = 255; PDSS >=3: n = 194	46.3 (10.6)	None	7 days	Daily step count	1								1		--	--	Non-dominant hip	NR	1 minute	NR	Zeros	60	NR	10 hours without continuous zeros exceeding 60 min	NR
16	26	Ehling et al., 2019 (61)	Ecological validity of walking capacity tests following rehabilitation in people with multiple sclerosis	No	Some aspects Yes, others unclear	Longitudinal/Cohort	Confirmed MS diagnosis, age (18–70 years), EDSS 2-6.5, primary rehabilitation goal of improving mobility	76	EDSS, Median [IQR]: 3.0 [2.0–5.5]	47.9 (8.3)	None	7 days	Daily step count	1								1		--	--	NR	30 Hz	1 minute	NR	NR	NR	3 days	10 hours	NR
17	27	Eldemir et al., 2021 (62)	Associations between fatigue and physical behavior in patients with multiple sclerosis with no or minimal disability	No	Some aspects Yes, others unclear	Cross-sectional, case-control	Confirmed diagnosis of MS, aged 18-65 years, EDSS <= 2, clinically stable	40	EDSS, Median {Range}: 1 {0–2}	35.8 (9.9)	None	3 days	Time in intensity categories based on VM counts: sedentary activities (0-150cpm), LPA (151-2690 cmp), and MVPA (>2691cpm); Hourly and daily energy consumptom (Freedson combination algorithm)				1	1	1	1		1	1	150 VM cpm	Sasaki	Hip, unspecified	30 Hz	1 minute	NR	Zeros	180	NR	10 hours	NR
18	28	Engelhard et al., 2018 (63)	Real-world walking in multiple sclerosis: Separating capacity from behavior	No	Some aspects Yes, others unclear	Cross-sectional, case-control	Confirmed MS diagnosis, aged 18-64, able to walk for 6 minutes with or without an assistive device	88 (38 healthy controls)	EDSS 0–2.5, 52.3%, 35.2%, EDSS 3.0–4.0, 35.2%, EDSS ≥ 4.5, 12.5%	Mild: 41.43 (9.94), Moderate: 47.19 (7.85); Severe: 46.00 (8.66)	6MWT	7 days	Time in MVPA derived from disability-specific cutpoints of step rate, Compared cadence in the 6MWT to the maxmum and habitual cadence during real-world walking, Daily step count	1					1			1		--	Agiovlasitis	Non-dominant hip	NR	1 minute	NR	NR	NR	6 days	10 hours	NR
19	29	Gulde et al., 2021 (64)	Inpatient rehabilitation: Prediction of changes in sensorimotor performance in multiple sclerosis: A pilot study	No	Modified existing methods without validation	Longitudinal/Cohort	NR	28	EDSS, Mean (SD): 3.3 (1.4); Median {Range}: 3.5 {1.0-6.5}	46.3 (11.2)	None	7 days	Time spent sedentary behavior (<100 cpm), LPA (<= 1951 cpm), and MVPA (<=1952 cpm) based on vertical axis counts, daily step count	1			1	1	1			1		100 vertical axis cpm (incorrect placement)	Freedson (with potential modification - Filter, incorrect placement)	Wrist, less affected	100 Hz	NR	NR	NR	NR	NR	NR	NR
20	30	Karle et al., 2020 (65)	The Two-Minute Walk Test in Persons with Multiple Sclerosis: Correlations of Cadence with Free-Living Walking Do Not Support Ecological Validity.	Yes	Yes	Cross-sectional	Confirmed MS diagnosis, aged 18-65 years, EDSS <6.5, clinically stable, no cadiovascular disease or recent cortisone therapy	20	EDSS: Mean (SD) {Range}: 3.1 (1.4) {1-6}	44.2 (12.2)	2MWT	7 days	Steps per minute	1								1		--	--	Hip, right or left	100 Hz	1 minute	LFE	Troiano	60	4 days	10 hours	At least 1 weekday and 1 weekend day
21	31	Ketelhut et al., 2018 (66)	Functional factors that are important correlates to physical activity in people with multiple sclerosis: a pilot study	No	Some aspects Yes, others unclear	Cross-sectional	Confirmed MS diagnosis, aged 21-75 years, Able to walk at least 100m with or without assistive devices	34	PDDS: 2 (range: 0–6) (central tendency measure not specified)	53.8 (12.4)	None	7 days	Time in sedentay behavior (<100 cpm) LPA (>=100 cpm) and MVPA (>=1185 cpm or 1980 cpm) based on severity-specific cutpoints for vertical axis counts				1	1	1			1		100 vertical axis cpm	Sandroff-Severity	Non-dominant hip	30 Hz	15 seconds	LFE	NR	NR	4 days	10 hours	At least 1 weekend day
22	32	Klaren et al., 2015 (67)	Objectively Measured Physical Activity Is Associated with Brain Volumetric Measurements in Multiple Sclerosis	No	Some aspects Yes, others unclear	Cross-sectional	Confirmed MS diagnosis, able to walk with or without an assistive device	39	EDSS, Median [IQR]: 4.5 [2.5]	48.7 (9.6)	None	7 days	Time in sedentary behavior (<100 cpm), LPA (>=100 cpm) and MVPA (>= 1722 cpm) based on vertical axis counts				1	1	1			1		100 vertical axis cpm	Sandroff-1722	NR	NR	NR	LFE	Zeros	60	NR	10 hours without continuous zeros exceeding 60 min	NR
23	33	Learmonth et al., 2013 (68)	Validation of patient determined disease steps (PDDS) scale scores in persons with multiple sclerosis	No	Some aspects Yes, others unclear	Cross-sectional	Confirmed MS diagnosis, clinically stable, able to walk with or without an assistive device	96	EDSS, Median [IQ], {Range}: 4.5 [3.0], {2-6.5}	53.5 (14)	None	7 days	Daily step count	1								1		--	--	Hip, unspecified	NR	1 minute	NR	Zeros	60	NR	10 hours without continuous zeros exceeding 60 min	NR
24	34	Learmonth et al., 2016 (69)	Accelerometer output and its association with energy expenditure during manual wheelchair propulsion	No	Established new method	Cross-sectional	Wheelchair user (4 of 24 participants with MS)	24	NR	32.5 (11.6)	3x 6 minutes of wheelchair propulsion	None	Proposed overall cutpoint for individuals using a wheelchair: ﻿MVPA: 3644 VM counts per minute						1			--	--	--	Learmonth - Wheelchair	Wrist, left and right	NR	NR	Standard	--	--	--	--	--
25	35	Moon et al., 2017 (70)	Monitoring gait in multiple sclerosis with novel wearable motion sensors	Yes	Yes	Cross-sectional, case-control	Confirmed MS diagnosis, aged 18+ years, able to walk 6 minutes with or without an assistive device	45 (15 healthy controls)	EDSS, Median [IQR] Mild: 1.5 [0–2.5], n=15 Moderate: 6.0 [3.5–6], n=15 Severe: 6.0 [5.5–6], n=15	Mild: 53.7 (12.3), Moderate: 59.7 (8.3), Severe: 61.1 (8.3)	T25FW, TUG, series of 6 minute walking bouts on a motorized treadmill	None	Step count	1								--	--	--	--	Non-dominant hip	30 Hz	1 second	LFE	--	--	--	--	--
26	36	Motl et al., 2012 (71)	Evidence for the different physiological significance of the 6- and 2-minute walk tests in multiple sclerosis	No	Unclear	Cross-sectional	Confirmed MS diagnosis, clinically stable, able to walk with or without an assistive device	95	EDSS, Median {Range}: 4.5 {2.0-6.5}	52.8 (11.1)	6MWT	None	Steps per minute	1								--	--	--	--	Non-dominant hip	NR	1 second	NR	--	--	--	--	--
27	37	Motl et al., 2013 (72)	Accelerometry as a measure of walking behavior in multiple sclerosis	No	Some aspects Yes, others unclear	Cross-sectional	Confirmed MS diagnosis, aged 18+, clinically stable, able to walk with or without an assistive device	256	EDSS, Median [IQR]: 3.0 [3.5]	NR	None	7 days	Total vertical axis counts per day		Vertical							1		--	--	NR	NR	NR	NR	Zeros	60	3 days	10 hours without continuous zeros exceeding 60 min	NR
28	38	Motl et al., 2014 (73)	Validity of minimal clinically important difference values for the multiple sclerosis walking scale-12?	No	Some aspects Yes, others unclear	Longitudinal/Cohort	Confirmed MS diagnosis, clinically stable, able to walk with or without an assistive device	82	EDSS, Median [IQR]: 3.0 [ 3]	49.2 (9.0)	None	7 days	Daily step count	1								1		--	--	NR	NR	1 minute	NR	Zeros	60	3 days	10 hours without continuous zeros exceeding 60 min	NR
28	39	Motl et al., 2015 (74)	Does the effect of a physical activity behavioral intervention vary by characteristics of people with multiple sclerosis?	No	Some aspects Yes, others unclear	Interventional	Confirmed MS diagnosis, 18-64 years old, clinically stable, ability to walk with or without an assistive device, physically inactive	82	PDDS, Median [IQR]: 3 [3]	Control: 49.5 (9.2), Intervention: 48.4 (9.1)	None	7 days	Time in MVPA (>=1584 cpm) based on vertical axis counts (Assumed from reference)						1			1		--	Sandroff-1584	Hip, unspecified	NR	1 minute	NR	NR	NR	2 days	10 hours	NR
28	40	Pilutti et al., 2014 (75)	Randomized controlled trial of a behavioral intervention targeting symptoms and physical activity in multiple sclerosis	No	Unclear	Interventional	Confirmed MS diagnosis, aged 18-65 years, EDSS <=6, clinically stable	82	PDDS, Median [IQR]: 3.0 [3.0]	Intervention: 48.4 (9.1), Control: 49.5 (9.2)	None	7 days	Time spent in MVPA. Cutpoints not specified.						1			1		--	NR	Non-dominant hip	NR	NR	NR	NR	NR	NR	10 hours	NR
28	41	Sandroff et al., 2013 (76)	Physical activity and information processing speed in persons with multiple sclerosis: A prospective study	No	Some aspects Yes, others unclear	Longitudinal/Cohort	Confirmed MS diagnosis, clinically stable, able to walk with or without an assistive device	82	SR-EDSS, Median [IQR], {Range}: 3.5 [3.5], {0-6.5}	49.0 (9.1)	None	7 days	Daily step count	1								1		--	--	Non-dominant hip	30 Hz	1 minute	NR	Zeros	60	NR	10 hours without continuous zeros exceeding 60 min	NR
29	42	Pau et al., 2020 (77)	Does Multiple Sclerosis Differently Impact Physical Activity in Women and Man? A Quantitative Study Based on Wearable Accelerometers.	No	Modified existing methods without validation	Cross-sectional	Confirmed MS diagnosis, aged 18-65 years, EDSS ≤ 6, clinically stable, on disease-modifying treatment for 6+ months	45 (41 healthy controls)	EDSS, Mean (SD): 3.6 (1.8)	Women: 49.4 (9.0), Men: 51.2 (11.8)	None	7 days	VM counts, time in MVPA with severity-specific cutpoints (1980 for EDSS<=3.5, 1185 for EDSS>3.5), Daily step count	1	VM				1			1		--	Sandroff-Severity (Modified EDSS grouping - cutoff at 3.5 instead of 6; incorrect placement)	Wrist, non-dominant	30 Hz	1 minute	NR	NR	NR	NR	NR	NR
30	43	Pau et al., 2021a (77)	What gait features influence the amount and intensity of physical activity in people with multiple sclerosis?	No	Modified existing methods without validation	Cross-sectional	Confirmed MS diagnosis, 18-65 years, EDSS <=6, clinically stable	31	EDSS, Mean (SD): 3.1 (1.7)	52.5 (11.3)	None	7 days	VM counts, Time in intensity categories based on vertical axis counts: sedentary activities (0-99 cpm), LPA (100-1721 cpm), and MVPA (>1722 cpm). Applied correction for hip placement available in Actilife software		VM		1	1	1			1		100 vertical axis cpm (incorrect placement)	Sandroff-1722 (with potential modification - Filter; incorrect placement)	Wrist, unspecified	30 Hz	1 minute	NR	Zeros	60	NR	16 hours	NR
31	44	Pau et al., 2021b (78)	Use of wrist-worn accelerometers to quantify bilateral upper limb activity and asymmetry under free-living conditions in people with multiple sclerosis.	No	Some aspects Yes, others unclear	Cross-sectional, case-control	Confirmed MS diagnosis, 18-65 years, EDSS <=6.5, clinically stable	28 (28 healthy controls)	EDSS, Mean (SD): 4.5 (1.9)	50.6 (9.3)	None	2 days	Total VM counts		VM							1		--	--	Wrist, left and right	30 Hz	1 second	NR	NR	NR	NR	NR	Weekend days excluded
32	45	Plow et al., 2012 (80)	Randomized controlled trial of a teleconference fatigue management plus physical activity intervention in adults with multiple sclerosis: rationale and research protocol	No	Unclear	Protocol, Interventional study	Confirmed MS diagnosis, 18-65 years, able to walk at least 25 feed with a cane, PDDS 1-5, sedentary lifestyle, experiencing fatigue	Target: 189	--	--	None	7 days	NR								1	1		NR	NR	NR	NR	1 minute	NR	Manual inspection	Manual inspection	NR	NR	NR
32	46	Plow et al., 2019 (81)	Randomized Controlled Trial of a Telephone-Delivered Physical Activity and Fatigue Self-management Interventions in Adults With Multiple Sclerosis	No	Unclear	Interventional	Confirmed MS diagnosis	208	PDDS: mild: 34, moderate: 41, gait disability: 62; early cane: 45, late cane: 26	52.1 (8.4)	None	7 days	Time in MVPA based on vertical axis counts (cutpoint unclear, cited 2 references with different cutpoints), Daily step count	1					1			1		--	NR	Hip, unspecified	60 Hz	1 minute	NR	NR	NR	3 days	10 hours	NR
33	47	Prakash et al., 2017 (102)	Physical activity and sedentary behavior in MS: Impact on dissociable correlates of cognitive functioning	No	Some aspects Yes, others unclear	Cross-sectional	Unclear	44	EDSS, Mean (SD): 3.77 (1.14)	45.80 (8.01)	None	Yes, duration NR	VM counts, Time in intensity categories based on VM counts: sedentary activities (0-199 cpm), LPA (200-2690 cmp), and MVPA (>2691cpm)		VM		1	1	1			1		200 VM cpm	Sasaki	NR	NR	NR	NR	NR	NR	NR	NR	NR
34	48	Rice et al., 2015 (82)	Promoting Physical Activity Through a Manual Wheelchair Propulsion Intervention in Persons with Multiple Sclerosis	No	Some aspects Yes, others unclear	Interventional	Confirmed diagnosis of MS, aged 18 - 64 years, clinically stable, met bilateral upper extremity strength thresholds, full-time wheelchair user	14	NR	Control: 54 (0.4), Intervention: 53.3 (11.1)	None	7 days	Daily VM counts, time spent in MVPA (~ 3650 VM cpm)		VM				1			1		--	Learmonth - Wheelchair	Wrist, unspecified	NR	NR	NR	NR	NR	NR	NR	NR
35	49	Ryan et al., 2017 (83)	Changing physical activity behaviour for people with multiple sclerosis: Protocol of a randomised controlled feasibility trial (iStep-MS)	No	Some aspects Yes, others unclear	Protocol, Interventional study	Self-reported MS diagnosis, clinically stable, able to walk within their home with or without a walking aid	Up to 60	--	--	None	7 days	Time in sedentay behavior (<100 cpm) LPA (>=100 cpm) and MVPA (>=1980 cpm) based on severity-specific cutpoints for vertical axis counts				1	1	1			1		100 vertical axis cpm	Sandroff-Severity (with potential modification - Filter)	Hip, right or less affected	NR	15 seconds	NR	NR	NR	NR	NR	NR
35	50	Ryan et al., 2019 (84)	Safety, feasibility, acceptability and effects of a behaviour-change intervention to change physical activity behaviour among people with multiple sclerosis: Results from the iStep-MS randomised controlled trial	No	Some aspects Yes, others unclear	Interventional	Self-reported MS diagnois, able to walk in the home with or without an assistive device, clinically stable	60	EDSS 1-4: n = 16, EDSS 4.5-6.5: n = 44	Control: 56.7 (9.2), Intervention: 56.9 (9.0)	None	7 days	Time in MVPA (>= 1745 cpm) based on vertical axis counts						1			1		--	Sandroff-1745 (with potential modification - Filter)	NR	NR	NR	NR	Zeros	90	3 days	10 hours	NR
36	51	Sagawa et al., 2018 (85)	No effect of fampridine on real-life physical activity in people with multiple sclerosis	No	Some aspects Yes, others unclear	Interventional	Confirmed MS diagnosis, clinically stable, able to walk for 6 minutes, EDSS 4.0-6.5	42	EDSS, Mean (SD): 5.2 (1.2)	NR	None	7 days	Time in PA (cutpoints not stated, citations contain more than one cutpoint), Average and peak counts per minute (axis or VM not specified)		Type unclear	1						1		NR	--	Hip, unspecified	30 Hz	NR	NR	NR	NR	3 days	10 hours	Weekend and week days analyzed separately
36	52	Sagawa et al., 2021 (86)	Physical Activity during Weekdays and Weekends in Persons with Multiple Sclerosis.	No	Some aspects Yes, others unclear	Cross-sectional	Confirmed MS diagnosis, EDSS 4-6.5, Able to walk for 6 minutes with or without an assistive device	41	EDSS, Mean (SD): 5.1 (1.1)	51.3 (12.7)	None	7 days	Average and peak counts per minute on different days of the week		Type unclear							1		--	--	Non-dominant hip	30 Hz	NR	NR	NR	NR	3 days	10 hours	NR
37	53	Sandroff et al., 2012 (23)	Accelerometer output and its association with energy expenditure in persons with multiple sclerosis	No	Established new method	Cross-sectional, validation	Confirmed MS diagnosis, clinically stable, able to walk with or without an assistive device	43	PDSS, Median {Range}: 1 {0-5}	47.2 (9.1)	5 x 6 minutes of walking on a treadmill	None	Proposed overall cutpoint: 1584 (Standard filter), 1722 (LFE) for persons with MS based on vertical axis counts						1			--	--	--	Sandroff-1584, Sandroff-1722	Non-dominant hip	30 Hz	15 seconds	NR	--	--	--	--	--
37	54	Sandroff et al., 2013 (24)	Comparison of ActiGraph activity monitors in persons with multiple sclerosis and controls.	No	Some aspects Yes, others unclear	Cross-sectional	Confirmed MS diagnosis, clinically stable, able to walk with or without an assistive device	41	EDSS, Median {Range}: 1.0 { 0–4}	47.4 (8.8)	5 x 6 minutes of scripted walking tests	6 days	Total vertical axis counts per day		Vertical							1		--	--	Non-dominant hip	30 Hz	15 seconds in lab, 1 minute real world	NR	NR	NR	NR	10 hours	NR
38	55	Sandroff et al., 2014 (87)	Physical activity is associated with cognitive processing speed in persons with multiple sclerosis	No	Some aspects Yes, others unclear	Cross-sectional	Confirmed MS diagnosis, clinically stable, able to walk with or without an assistive device	212	NR	50.0 (10.3)	None	7 days	Daily step count	1								1		--	--	Non-dominant hip	30 Hz	1 minute	NR	NR	NR	NR	10 hours	NR
39	56	Sandroff et al., 2014 (88)	Accelerometer measured physical activity and the integrity of the anterior visual pathway in multiple sclerosis	No	Some aspects Yes, others unclear	Cross-sectional	Confirmed MS diagnosis, No ocular disease	84	EDSS, Median {Range}: 4.5 {2.0–6.5}	51.8 (11.3)	None	7 days	Daily step count	1								1		--	--	NR	30 Hz	1 minute	NR	Zeros	60	3 days	10 hours	NR
40	57	Sandroff et al., 2014 (89)	Accuracy of StepWatch™ and ActiGraph accelerometers for measuring steps taken among persons with multiple sclerosis	No	Some aspects Yes, others unclear	Cross-sectional	Confirmed MS diagnosis, clinically stable, able to walk with or without an assistive device	63	EDSS, Median {Range}: 4.0 {1.0–6.5}	50.68 (9.22)	3x 6 minutes of scripted walking tests	None	Step count	1								--	--	--	--	NR	NR	NR	LFE	--	--	--	--	--
40	58	Sandroff et al., 2014 (32)	Accelerometer cut-points derived during over-ground walking in persons with mild, moderate, and severe multiple sclerosis	No	Established new method	Cross-sectional, validation	Confirmed MS diagnosis, cliniclly stable, able to walk with or without an assistive device	54	EDSS, Median {Range}: 4.0 {1.0 - 6.5}	50.9 (9.2)	3x 6 minutes of scripted walking tests	None	Proposed overall and disease-specific cutpoints for MVPA: 1745 overall, 1980 cpm for mild/moderate disability, 1185 for severe disability						1			--	--	--	Sandroff-1745, Sandroff-Severity	Non-dominant hip	NR	NR	LFE	--	--	--	--	--
41	59	Sandroff et al., 2015 (90)	Relationships among physical inactivity, deconditioning, and walking impairment in persons with multiple sclerosis	No	Some aspects Yes, others unclear	Cross-sectional, case-control	Confirmed MS diagnosis, registered in local database	31 (31 healthy controls)	PDDS, Median {range}: 2 {0-5}	43.4 (7.7)	None	7 days	Time in MVPA (>= 1584 cpm) based on vertical axis counts						1			1		--	Sandroff-1584	Non-dominant hip	30 Hz	1 minute	NR	Zeros	60	3 days	10 hours without continuous zeros exceeding 60 min	NR
42	60	Sandroff et al., 2015 (91)	Further validation of the Six-Spot Step Test as a measure of ambulation in multiple sclerosis	No	Some aspects Yes, others unclear	Cross-sectional	Confirmed MS diagnosis, able to walk with or without an assistive device	96	EDSS, (median, range) 4.5 (2.0–6.5)	52.7 (11.1)	None	7 days	Daily step count	1								1		--	--	NR	NR	NR	NR	Zeros	60	NR	10 hours without continuous zeros exceeding 60 min	NR
43	61	Sandroff et al., 2020. (92)	Device-Measured Physical Activity and Cognitive Processing Speed Impairment in a Large Sample of Persons with Multiple Sclerosis	No	Some aspects Yes, others unclear	Cross-sectional	Pooled populations of five studies (Baird et al., 2019; Goldman et al., 2013; Sandroff & Motl, 2012; Sandroff, Klaren et al., 2014; Sandroff, Bollaert et al., 2017). Definite MS diagnosis; clinically stable; ambulatory with or without assistance. Age criteria differed.	385	PDDS, Median [IQR]: 2.0 [4.0]	49.4 (11.6)	None	7 days	Daily step count	1								1		--	--	Hip, unspecified	NR	1 minute	LFE	NR	NR	2 days	NR	NR
44	62	Sasaki et al., 2019 (93)	Validity of the Marshall Sitting Questionnaire in people with multiple sclerosis	No	Some aspects Yes, others unclear	Cross-sectional	Confirmed MS diagnosis, 18-64 years old, clinically stable, ability to walk with or without an assistive device, EDSS <= 6.5	63	PDDS = 0–2, n=31; PDDS = 3–4, n=23; PDDS = 5, n=4; PDDS = 6–8, n=5	56.6 (7.3)	None	7 days	Total sedentary time per day, average sedentary bout length, number of long sedentary bouts per day, total time spent in long sedentary bouts per day (<100 cpm, based on vertical axis counts)				1					1		100 vertical axis cpm	--	Hip, right	30 Hz	1 minute	NR	Choi	90	2 days	10 hours	At least 1 weekday and 1 weekend day
45	63	Sebastião et al., 2017 (94)	Lower Physical Activity in Persons with Multiple Sclerosis at Increased Fall Risk: A Cross-sectional Study	No	Some aspects Yes, others unclear	Cross-sectional	Community-dwelling PwMS, confirmed MS diagnosis, aged 18+, clinially stable, able to walk with or without an assistive device	45	EDSS, Median [IQR]; 4 [3.0]	53.1 (11.4)	None	7 days	Time in sedentay behavior (<100 cpm), LPA (>=100 cpm) and MVPA (>= 1722 cpm) based on vertical axis counts, Daily step count				1	1	1			1		100 vertical axis cpm	Sandroff-1722 (with potential modification - Filter)	NR	NR	NR	NR	Zeros	60	NR	10 hours without continuous zeros exceeding 60 min	NR
46	64	Silveira et al., 2019 (95)	Do Social Cognitive Theory constructs explain response heterogeneity with a physical activity behavioral intervention in multiple sclerosis?	No	Some aspects Yes, others unclear	Interventional	Confirmed MS diagnosis, 18-64 years old, clinically stable, ability to walk with or without an assistive device	22	PDDS,Mean (SD) 1.5 (4.0); EDSS mean (SD) 3.5 (2.0)	52.2 (10.5)	None	7 days	Time in MVPA based on vertical axis counts (cutpoint unclear, cited references with different cutpoints)						1			1		--	NR	Non-dominant hip	NR	1 minute	LFE	NR	NR	NR	10 hours	NR
47	65	Sola-Valls et al., 2015 (96)	Walking function in clinical monitoring of multiple sclerosis by telemedicine	No	Some aspects Yes, others unclear	Longitudinal/Cohort	Cofirmed MS diagnosis, EDSS 1.0 - 6.5	25	EDSS, Median {range}: 3.5 {1.5–6.5}	46.7 (10.0)	None	7 days	Daily step count	1								1		--	--	Non-dominant hip	NR	NR	NR	Zeros	60	3 days	10 hours without continuous zeros exceeding 60 min	NR
48	66	Sola-Valls et al., 2018 (97)	Combined walking outcome measures identify clinically meaningful response to prolonged-release fampridine	No	Some aspects Yes, others unclear	Interventional	Confirmed MS diagnosis, EDSS 4.0 - 7.0, clinically stable	35	EDSS, Median {range}: 5.5 {4.0–6.5}	50 (20.8)	None	7 days	Mean activity counts per day (VM vs. single axis unclear), Daily step count	1	Type unclear							1		--	--	NR	NR	NR	NR	Zeros	60	3 days	10 hours without continuous zeros exceeding 60 min	NR
49	67	Sosnoff et al., 2012 (98)	Falls and physical activity in persons with multiple sclerosis	No	Unclear	Cross-sectional	Confirmed MS diagnosis, clinically stable, able to walk with or without an assistive device	75	EDSS, Median [IQR], {Range}: 4.0 [3.0], {2.0-6.5}	52.1 (12.1)	None	7 days	Daily step count	1								1		--	--	NR	NR	NR	NR	NR	NR	NR	NR	NR
50	68	Stephens et al., 2021 (99)	Youth with multiple sclerosis have low levels of physical fitness	No	Unclear	Cross-sectional, case-control	Confirmed MS diagnosis, aged 11-18, EDSS <= 4	19	NR	16.5 (1.1)	None	7 days	Time in sedentary behavior, LPA, and MVPA. Cutpoints not specified				1	1	1			1		NR	NR	NR	NR	NR	NR	NR	NR	NR	NR	NR
51	69	Zhai et al., 2020 (100)	Smartphone Accelerometry: A Smart and Reliable Measurement of Real-Life Physical Activity in Multiple Sclerosis and Healthy Individuals.	No	Some aspects Yes, others unclear	Cross-sectional, case-control	Confirmed MS diagnosis, aged 18-65 years, EDSS <6.5, clinically stable	67 (70 healthy controls)	NR	42.9 (10.9)	Validation course	7 days	Daily VM counts, Time spent in MVPA (cutpoints not specified), Steps per minute	1	VM				1			1		--	NR	Wrist, non-dominant	NR	1 minute	NR	Choi	90	NR	NR	NR
