# Supplementary material for: Methodological heterogeneity biases physical activity metrics derived from the Actigraph GT3X in multiple sclerosis: A rapid review and comparative study
Source: Front Rehabil Sci. 2022 Nov 28;3:989658. doi: 10.3389/fresc.2022.989658 (PMC9742246; doi:10.3389/fresc.2022.989658)
Supplement: Supplementary file 3 [file SupplementaryTable3.xlsx]

## Sheet: S3 - Model coefficients
Supplementary Table 3: Model coefficients in fully adjusted and reduced models of the effects of methodological factors on PA metrics.
* indicates p<0.05 following adjustment for multiple testing through a Benjamini Hochberg procedure “Fully adjusted” models contain all methodological factors and eligible interaction terms. When methodological factors did not contribute substantially to these models, (i.e., when coefficients were smaller than 5% of the intercept and the factor did not exhibit interactions), these terms were remo…
Model term	Steps			Activity counts			Time in PA			Sedentary time			Time in LPA			Time in MVPA
							(minutes)			(minutes)			(minutes)			(minutes)
	Fully adjusted	Reduced	WT adjusted	Fully adjusted	Reduced	WT adjusted	Fully adjusted	Reduced	WT adjusted	Fully adjusted	Reduced	WT adjusted	Fully adjusted	Reduced	WT adjusted	Fully adjusted	Reduced	WT adjusted
Model Intercept
Intercept	7,913*	7,928*	7,613*	256,863*	248,712*	244,794*	286*	285*	274*	519*	--	506*	271*	276*	259*	46*	41*	44*
Independent effects of methodological factors
Filter (Ref: Standard)
LFE	6,312*	6,312*	5,972*	30,057*	48,361*	26,518*	33*	35*	29*	-30*	--	-29*	--	--	--	--	--	--
Data source (Ref: Vertical axis)
VM	--	--	--	281,730*	299,038*	274,395*	142*	141*	136*	-142*	--	-136*	--	--	--	--	--	--
SED Cutpoint (Ref: 100cpm)
150cpm	--	--	--	--	--	--	-35*	-35*	-33*	35*	--	33*	-34*	-34*	-33*	--	--	--
200cpm	--	--	--	--	--	--	-61*	-61*	-58*	61*	--	58*	-60*	-60*	-57*	--	--	--
MVPA Cutpoint (Ref: Sandroff-1722)
Sandroff-1584	--	--	--	--	--	--	--	--	--	--	--	--	-30*	-29*	-27*	0	0	1
Sandroff-1745	--	--	--	--	--	--	--	--	--	--	--	--	1	1	1	-1	-1	-1
Sandroff-Severity	--	--	--	--	--	--	--	--	--	--	--	--	9*	9*	9*	-9*	-1	-9*
Freedson	--	--	--	--	--	--	--	--	--	--	--	--	8*	8	8*	-8*	-6*	-8*
Sasaki	--	--	--	--	--	--	--	--	--	--	--	--	106*	105*	103*	3*	10*	4*
Agiovlasitis (Standard)	--	--	--	--	--	--	--	--	--	--	--	--	--	--	--	-29*	-19*	-28*
Agiovlasitis (LFE)	--	--	--	--	--	--	--	--	--	--	--	--	--	--	--	-22*	-11*	-21*
Algorithm (Ref: Zeros)
Choi	0	--	181	40	--	7,473	1	--	6*	-18*	--	-6*	1	--	6*	0	--	0
Triano	43	--	326*	2,144	--	13,984*	3*	--	10*	-20*	--	-10*	2*	--	5*	0	--	1
Inactivity Period (Ref: 60 min)
30 min	82	--	508*	3,695	--	22,276*	4*	--	11*	-27*	--	-11*	3*	--	5*	0	--	1*
90 min	-25	--	-176	-1,081	--	-7,411	-1	--	-4	13*	--	4	-1	--	-3	0	--	-1
180 min	-37	--	-309*	-1,838	--	-13,060*	-2	--	-9*	35*	--	9*	-1	--	-7*	0	--	-1
Interactions between methodological factors
Filter & Data source
VM x LFE	--	--	--	34,836*	ns	30,008*	ns	ns	ns	ns	--	ns	--	--	--	--	--	--
Filter & Algorithm
LFE x Choi	ns	--	ns	ns	--	ns	ns	--	ns	2	--	ns	--	--	--	--	--	--
LFE x Triano	ns	--	ns	ns	--	ns	ns	--	ns	8*	--	ns	--	--	--	--	--	--
Filter & Inactivity Period
LFE x 30 min	ns	--	ns	ns	--	ns	ns	--	-8*	20*	--	8*	--	--	--	--	--	--
LFE x 90 min	ns	--	ns	ns	--	ns	ns	--	2	-4	--	-2	--	--	--	--	--	--
LFE x 180 min	ns	--	ns	ns	--	ns	ns	--	2	-6*	--	-2	--	--	--	--	--	--
Algorithm & Inactivity Period
Choi x 90 min	ns	--	ns	ns	--	ns	ns	--	-2	7*	--	2	ns	--	-2	ns	--	ns
Triano x 30 min	ns	--	ns	ns	--	ns	ns	--	19*	-37*	--	-19*	ns	--	13*	ns	--	ns
Triano x 90 min	ns	--	ns	ns	--	ns	ns	--	-3	6	--	3	ns	--	-2	ns	--	ns
Triano x 180 min	ns	--	ns	ns	--	ns	ns	--	-1	4	--	1	ns	--	-1	ns	--	ns
Axis & Inactivity Period
VM x 30 min	ns	--	--	ns	--	ns	ns	--	8*	ns	--	-8*	--	--	--	--	--	--
VM x 90 min	ns	--	--	ns	--	ns	ns	--	-2	ns	--	2	--	--	--	--	--	--
VM x 180 min	ns	--	--	ns	--	ns	ns	--	-5*	ns	--	5*	--	--	--	--	--	--
MVPA Cutpoint & Inactivity Period
Sandroff-1584 x 30 min	--	--	--	--	--	--	--	--	--	--	--	--	ns	--	6*	ns	--	ns
Sandroff-1584 x 90 min	--	--	--	--	--	--	--	--	--	--	--	--	ns	--	-1	ns	--	ns
Sandroff-1584 x 180 min	--	--	--	--	--	--	--	--	--	--	--	--	ns	--	-1	ns	--	ns
Sandroff-1745 x 30 min	--	--	--	--	--	--	--	--	--	--	--	--	ns	--	0	ns	--	ns
Sandroff-1745 x 90 min	--	--	--	--	--	--	--	--	--	--	--	--	ns	--	0	ns	--	ns
Sandroff-1745 x 180 min	--	--	--	--	--	--	--	--	--	--	--	--	ns	--	0	ns	--	ns
Sandroff-Severity x 30 min	--	--	--	--	--	--	--	--	--	--	--	--	ns	--	0	ns	--	ns
Sandroff-Severity x 90 min	--	--	--	--	--	--	--	--	--	--	--	--	ns	--	0	ns	--	ns
Sandroff-Severity x 180 min	--	--	--	--	--	--	--	--	--	--	--	--	ns	--	0	ns	--	ns
Freedson x 30 min	--	--	--	--	--	--	--	--	--	--	--	--	ns	--	0	ns	--	ns
Freedson x 90 min	--	--	--	--	--	--	--	--	--	--	--	--	ns	--	0	ns	--	ns
Freedson x 180 min	--	--	--	--	--	--	--	--	--	--	--	--	ns	--	0	ns	--	ns
Sasaki x 30 min	--	--	--	--	--	--	--	--	--	--	--	--	ns	--	15*	ns	--	ns
Sasaki x 90 min	--	--	--	--	--	--	--	--	--	--	--	--	ns	--	-3	ns	--	ns
Sasaki x 180 min	--	--	--	--	--	--	--	--	--	--	--	--	ns	--	-6*	ns	--	ns
Disease severity & effect modification
MS Severity (Ref: Mild)
Moderate MS	-1,730	-1,730	-1,736	-50,367	-42,254	-49,264	-33	-34	-34	58*	--	34	-23	-21	-27	-13	-9	-12
Severe MS	-4,794*	-4,794*	-4,678*	-141,658*	-153,549*	-138,269*	-69*	-65*	-67*	87*	--	67*	-19	-21	-23	-37*	-26*	-35*
Effect modification - Filter
LFE x Moderate MS	-415*	-415*	-452*	ns	ns	ns	-3	ns	-4	ns	--	4	--	--	--	--	--	--
LFE x Severe MS	511*	511*	514*	ns	ns	ns	9*	ns	6*	ns	--	-6*	--	--	--	--	--	--
Effect modification – Data source
VM x Moderate MS	--	--	--	16,708*	ns	11,533	-7*	-5	-8*	7*	--	8*	--	--	--	--	--	--
VM x Severe MS	--	--	--	-22,531*	ns	-20,445*	26*	28*	26*	-26*	--	-26*	--	--	--	--	--	--
Effect modification – Sedentary Cutpoint
150 x Moderate MS	--	--	--	--	--	--	ns	ns	ns	ns	ns	ns	2	ns	2	--	--	--
200 x Moderate MS	--	--	--	--	--	--	ns	ns	ns	ns	ns	ns	3*	ns	3*	--	--	--
150 x Severe MS	--	--	--	--	--	--	ns	ns	ns	ns	ns	ns	-3*	ns	-3*	--	--	--
200 x Severe MS	--	--	--	--	--	--	ns	ns	ns	ns	ns	ns	-6*	ns	-6*	--	--	--
Effect modification – MVPA Cutpoint
1584 x Moderate MS	--	--	--	--	--	--	--	--	--	--	--	--	0	-1	1	0	ns	0
1745 x Moderate MS	--	--	--	--	--	--	--	--	--	--	--	--	0	0	0	0	ns	0
Severity x Moderate MS	--	--	--	--	--	--	--	--	--	--	--	--	-1	-1	-1	1	ns	1
Freedson x Moderate MS	--	--	--	--	--	--	--	--	--	--	--	--	-1	-1	-1	1	ns	1
Sasaki x Moderate MS	--	--	--	--	--	--	--	--	--	--	--	--	-15*	-14*	-14*	11*	ns	10*
Agiovlasitis (Standard) x Moderate MS	--	--	--	--	--	--	--	--	--	--	--	--	--	--	--	9*	ns	8*
Agiovlasitis (LFE) x Moderate MS	--	--	--	--	--	--	--	--	--	--	--	--	--	--	--	11*	ns	10*
1584 x Severe MS	--	--	--	--	--	--	--	--	--	--	--	--	-10*	-12	-8*	0	ns	-1
1745 x Severe MS	--	--	--	--	--	--	--	--	--	--	--	--	-1	-1	-1	1	ns	1
Severity x Severe MS	--	--	--	--	--	--	--	--	--	--	--	--	-25*	-25*	-24*	25*	ns	24*
Freedson x Severe MS	--	--	--	--	--	--	--	--	--	--	--	--	-5*	-5	-5*	5*	ns	5*
Sasaki x Severe MS	--	--	--	--	--	--	--	--	--	--	--	--	7*	8	11*	10*	ns	9*
Agiovlasitis (Standard) x Severe MS	--	--	--	--	--	--	--	--	--	--	--	--	--	--	--	22*	ns	21*
Agiovlasitis (LFE) x Severe MS	--	--	--	--	--	--	--	--	--	--	--	--	--	--	--	24*	ns	23*
Effect modification – Algorithm
Choi x Moderate	ns	--	ns	ns	--	ns	ns	--	ns	2	--	ns	ns	--	-2	ns	--	ns
Triano x Moderate	ns	--	ns	ns	--	ns	ns	--	ns	-12*	--	ns	ns	--	3*	ns	--	ns
Choi x Severe	ns	--	ns	ns	--	ns	ns	--	ns	0	--	ns	ns	--	-3	ns	--	ns
Triano x Severe	ns	--	ns	ns	--	ns	ns	--	ns	-19*	--	ns	ns	--	5*	ns	--	ns
Effect modification – Period
30 min x Moderate	ns	--	ns	ns	--	ns	ns	--	ns	-10*	--	ns	ns	--	ns	ns	--	ns
90 min x Moderate	ns	--	ns	ns	--	ns	ns	--	ns	2	--	ns	ns	--	ns	ns	--	ns
180 min x Moderate	ns	--	ns	ns	--	ns	ns	--	ns	-8*	--	ns	ns	--	ns	ns	--	ns
30 min x Severe	ns	--	ns	ns	--	ns	ns	--	ns	-23*	--	ns	ns	--	ns	ns	--	ns
90 min x Severe	ns	--	ns	ns	--	ns	ns	--	ns	0	--	ns	ns	--	ns	ns	--	ns
180 min x Severe	ns	--	ns	ns	--	ns	ns	--	ns	-2	--	ns	ns	--	ns	ns	--	ns
