# Supplementary material for: Methodological heterogeneity biases physical activity metrics derived from the Actigraph GT3X in multiple sclerosis: A rapid review and comparative study
Source: Front Rehabil Sci. 2022 Nov 28;3:989658. doi: 10.3389/fresc.2022.989658 (PMC9742246; doi:10.3389/fresc.2022.989658)
Supplement: Supplementary file 5 [file SupplementaryTable5.xlsx]

## Sheet: S5 - Clinical correlations
Supplementary Table 5 - Correlations between PA metrics and clinical assessments
LFE: low frequency extension, VM: vector magnitude, cpm: counts per minute, PA: Physical activity, EDSS: Expanded disability status scale, LPA: Light physical activity, MVPA: Moderate to vigorous physical activity, IPAQ: International Physical Activity Questionnaire, 6MWT: Six minute walk test, 10mGS: Ten meter gait speed test, MSWS-12: Multiple sclerosis walking scale - 12 item
	Metric	Method	EDSS r [95% CI]	IPAQ r [95% CI]	6MWT r [95% CI]	10mGS r [95% CI]	MSWS-12 r [95% CI]
1	Steps	LFE	-0.46*	0.23	0.69*	-0.68*	-0.56*
1	Steps	Standard	-0.68*	0.19	0.82*	-0.84*	-0.72*
2	Activity counts	LFE, Vertical	-0.59*	0.21	0.73*	-0.75*	-0.65*
2	Activity counts	LFE, VM	-0.39*	0.16	0.49*	-0.56*	-0.38*
2	Activity counts	Standard, Vertical	-0.63*	0.21	0.74*	-0.77*	-0.67*
2	Activity counts	Standard, VM	-0.41*	0.17	0.50*	-0.56*	-0.37*
3	Time in PA	LFE, Zeros, 60min, Vertical, 100cpm	-0.30	0.13	0.52*	-0.53*	-0.42*
3	Time in PA	LFE, Zeros, 60min, Vertical, 150cpm	-0.35	0.13	0.54*	-0.58*	-0.45*
3	Time in PA	LFE, Zeros, 60min, Vertical, 200cpm	-0.36*	0.15	0.57*	-0.59*	-0.46*
3	Time in PA	LFE, Zeros, 60min, VM, 100cpm	-0.07	0.06	0.25	-0.25	-0.23
3	Time in PA	LFE, Zeros, 60min, VM, 150cpm	-0.10	0.09	0.30	-0.30	-0.26
3	Time in PA	LFE, Zeros, 60min, VM, 200cpm	-0.13	0.09	0.33	-0.33	-0.27
3	Time in PA	Standard, Zeros, 60min, Vertical, 100cpm	-0.39*	0.16	0.57*	-0.61*	-0.48*
3	Time in PA	Standard, Zeros, 60min, Vertical, 150cpm	-0.40*	0.15	0.59*	-0.62*	-0.48*
3	Time in PA	Standard, Zeros, 60min, Vertical, 200cpm	-0.43*	0.16	0.61*	-0.63*	-0.50*
3	Time in PA	Standard, Zeros, 60min, VM, 100cpm	-0.12	0.11	0.31	-0.32	-0.27
3	Time in PA	Standard, Zeros, 60min, VM, 150cpm	-0.17	0.13	0.33	-0.36*	-0.30
3	Time in PA	Standard, Zeros, 60min, VM, 200cpm	-0.20	0.13	0.37	-0.40*	-0.31
4	Time in MVPA	Agiovlasitis (LFE)	-0.44*	0.10	0.75*	-0.65*	-0.63*
4	Time in MVPA	Agiovlasitis (Standard)	-0.64*	0.20	0.85*	-0.77*	-0.76*
4	Time in MVPA	Freedson	-0.66*	0.28	0.76*	-0.80*	-0.67*
4	Time in MVPA	Sandroff-1584	-0.67*	0.28	0.75*	-0.79*	-0.67*
4	Time in MVPA	Sandroff-1722	-0.67*	0.28	0.75*	-0.79*	-0.67*
4	Time in MVPA	Sandroff-1745	-0.67*	0.28	0.75*	-0.79*	-0.67*
4	Time in MVPA	Sandroff-Severity	-0.32	0.02	0.55*	-0.56*	-0.56*
4	Time in MVPA	Sasaki	-0.45*	0.18	0.47*	-0.54*	-0.37*
5	Time in LPA	LFE, Vertical, 100cpm, Freedson	-0.14	0.09	0.33	-0.36*	-0.20
5	Time in LPA	LFE, Vertical, 100cpm, Sandroff-1722	-0.06	0.06	0.26	-0.28	-0.13
5	Time in LPA	LFE, Vertical, 100cpm, Sandroff-1745	-0.08	0.06	0.27	-0.29	-0.14
5	Time in LPA	LFE, Vertical, 100cpm, Sandroff-Severity	-0.25	0.13	0.42*	-0.44*	-0.27
5	Time in LPA	LFE, Vertical, 150cpm, Freedson	-0.14	0.08	0.34	-0.38*	-0.19
5	Time in LPA	LFE, Vertical, 150cpm, Sandroff-1722	-0.11	0.07	0.31	-0.35	-0.17
5	Time in LPA	LFE, Vertical, 150cpm, Sandroff-1745	-0.11	0.07	0.31	-0.35	-0.17
5	Time in LPA	LFE, Vertical, 150cpm, Sandroff-Severity	-0.26	0.16	0.41*	-0.47*	-0.29
5	Time in LPA	LFE, Vertical, 200cpm, Freedson	-0.20	0.11	0.36	-0.44*	-0.26
5	Time in LPA	LFE, Vertical, 200cpm, Sandroff-1722	-0.15	0.08	0.34	-0.41*	-0.22
5	Time in LPA	LFE, Vertical, 200cpm, Sandroff-1745	-0.17	0.09	0.34	-0.42*	-0.23
5	Time in LPA	LFE, Vertical, 200cpm, Sandroff-Severity	-0.32	0.18	0.43*	-0.51*	-0.33
5	Time in LPA	Standard, Vertical, 100cpm, Sandroff-1584	-0.15	0.09	0.35	-0.39*	-0.21
5	Time in LPA	Standard, Vertical, 150cpm, Sandroff-1584	-0.23	0.11	0.39	-0.47*	-0.29
5	Time in LPA	Standard, Vertical, 200cpm, Sandroff-1584	-0.26	0.12	0.42*	-0.49*	-0.31
5	Time in LPA	Standard, VM, 100cpm, Sasaki	0.02	0.08	0.17	-0.16	-0.13
5	Time in LPA	Standard, VM, 150cpm, Sasaki	0.01	0.08	0.19	-0.19	-0.12
5	Time in LPA	Standard, VM, 200cpm, Sasaki	-0.02	0.08	0.19	-0.21	-0.14
6	Sedentary	LFE, Choi, 180min, Vertical, 100cpm	0.35*	0.02	-0.47*	0.54*	0.36*
6	Sedentary	LFE, Choi, 180min, Vertical, 150cpm	0.39*	0.05	-0.49*	0.58*	0.37*
6	Sedentary	LFE, Choi, 180min, Vertical, 200cpm	0.43*	0.04	-0.51*	0.61*	0.39*
6	Sedentary	LFE, Choi, 180min, VM, 100cpm	0.23	-0.02	-0.37	0.38*	0.28
6	Sedentary	LFE, Choi, 180min, VM, 150cpm	0.27	-0.02	-0.39	0.42*	0.28
6	Sedentary	LFE, Choi, 180min, VM, 200cpm	0.31	0.01	-0.41*	0.46*	0.28
6	Sedentary	LFE, Choi, 90min, Vertical, 100cpm	0.35	0.04	-0.47*	0.54*	0.36*
6	Sedentary	LFE, Choi, 90min, Vertical, 150cpm	0.39*	0.06	-0.47*	0.57*	0.38*
6	Sedentary	LFE, Choi, 90min, Vertical, 200cpm	0.40*	0.07	-0.48*	0.59*	0.38*
6	Sedentary	LFE, Choi, 90min, VM, 100cpm	0.22	-0.01	-0.36	0.37*	0.28
6	Sedentary	LFE, Choi, 90min, VM, 150cpm	0.27	0.02	-0.38	0.41*	0.27
6	Sedentary	LFE, Choi, 90min, VM, 200cpm	0.30	0.02	-0.38	0.44*	0.27
6	Sedentary	LFE, Triano, 180min, Vertical, 100cpm	0.32	0.03	-0.46*	0.51*	0.36*
6	Sedentary	LFE, Triano, 180min, Vertical, 150cpm	0.36*	0.06	-0.47*	0.54*	0.36*
6	Sedentary	LFE, Triano, 180min, Vertical, 200cpm	0.37*	0.08	-0.49*	0.55*	0.36*
6	Sedentary	LFE, Triano, 180min, VM, 100cpm	0.15	0.01	-0.31	0.33	0.25
6	Sedentary	LFE, Triano, 180min, VM, 150cpm	0.20	0.00	-0.33	0.35*	0.24
6	Sedentary	LFE, Triano, 180min, VM, 200cpm	0.23	-0.01	-0.34	0.36*	0.24
6	Sedentary	LFE, Triano, 30min, Vertical, 100cpm	0.23	0.14	-0.40*	0.47*	0.25
6	Sedentary	LFE, Triano, 30min, Vertical, 150cpm	0.23	0.13	-0.38	0.47*	0.24
6	Sedentary	LFE, Triano, 30min, Vertical, 200cpm	0.24	0.13	-0.35	0.46*	0.25
6	Sedentary	LFE, Triano, 30min, VM, 100cpm	0.10	0.07	-0.33	0.30	0.16
6	Sedentary	LFE, Triano, 30min, VM, 150cpm	0.11	0.08	-0.29	0.31	0.14
6	Sedentary	LFE, Triano, 30min, VM, 200cpm	0.12	0.11	-0.28	0.33	0.13
6	Sedentary	LFE, Triano, 60min, Vertical, 100cpm	0.31	0.05	-0.50*	0.55*	0.37*
6	Sedentary	LFE, Triano, 60min, Vertical, 150cpm	0.31	0.07	-0.48*	0.56*	0.35*
6	Sedentary	LFE, Triano, 60min, Vertical, 200cpm	0.34	0.06	-0.48*	0.58*	0.35*
6	Sedentary	LFE, Triano, 60min, VM, 100cpm	0.17	0.01	-0.37	0.35	0.26
6	Sedentary	LFE, Triano, 60min, VM, 150cpm	0.18	0.01	-0.37	0.39*	0.27
6	Sedentary	LFE, Triano, 60min, VM, 200cpm	0.19	0.00	-0.39	0.41*	0.26
6	Sedentary	LFE, Triano, 90min, Vertical, 100cpm	0.33	0.02	-0.49*	0.56*	0.38*
6	Sedentary	LFE, Triano, 90min, Vertical, 150cpm	0.35*	0.07	-0.49*	0.57*	0.38*
6	Sedentary	LFE, Triano, 90min, Vertical, 200cpm	0.36*	0.08	-0.50*	0.58*	0.38*
6	Sedentary	LFE, Triano, 90min, VM, 100cpm	0.16	0.00	-0.31	0.34	0.24
6	Sedentary	LFE, Triano, 90min, VM, 150cpm	0.21	0.01	-0.33	0.38*	0.26
6	Sedentary	LFE, Triano, 90min, VM, 200cpm	0.25	0.01	-0.34	0.41*	0.27
6	Sedentary	LFE, Zeros, 180min, Vertical, 100cpm	0.37*	0.00	-0.54*	0.57*	0.42*
6	Sedentary	LFE, Zeros, 180min, Vertical, 150cpm	0.40*	0.01	-0.55*	0.60*	0.42*
6	Sedentary	LFE, Zeros, 180min, Vertical, 200cpm	0.42*	0.02	-0.57*	0.61*	0.42*
6	Sedentary	LFE, Zeros, 180min, VM, 100cpm	0.21	-0.03	-0.40*	0.39*	0.30
6	Sedentary	LFE, Zeros, 180min, VM, 150cpm	0.24	-0.03	-0.41*	0.42*	0.29
6	Sedentary	LFE, Zeros, 180min, VM, 200cpm	0.25	-0.04	-0.42*	0.44*	0.29
6	Sedentary	LFE, Zeros, 30min, Vertical, 100cpm	0.32	0.06	-0.45*	0.54*	0.35
6	Sedentary	LFE, Zeros, 30min, Vertical, 150cpm	0.34	0.07	-0.45*	0.57*	0.37*
6	Sedentary	LFE, Zeros, 30min, Vertical, 200cpm	0.36*	0.07	-0.47*	0.58*	0.38*
6	Sedentary	LFE, Zeros, 30min, VM, 100cpm	0.18	0.03	-0.36	0.37*	0.26
6	Sedentary	LFE, Zeros, 30min, VM, 150cpm	0.21	0.04	-0.37	0.41*	0.26
6	Sedentary	LFE, Zeros, 30min, VM, 200cpm	0.24	0.00	-0.41*	0.45*	0.27
6	Sedentary	LFE, Zeros, 60min, Vertical, 100cpm	0.37*	0.03	-0.50*	0.58*	0.40*
6	Sedentary	LFE, Zeros, 60min, Vertical, 150cpm	0.40*	0.06	-0.50*	0.59*	0.39*
6	Sedentary	LFE, Zeros, 60min, Vertical, 200cpm	0.42*	0.06	-0.50*	0.61*	0.40*
6	Sedentary	LFE, Zeros, 60min, VM, 100cpm	0.24	0.01	-0.42*	0.40*	0.30
6	Sedentary	LFE, Zeros, 60min, VM, 150cpm	0.28	0.01	-0.41*	0.43*	0.29
6	Sedentary	LFE, Zeros, 60min, VM, 200cpm	0.33	0.02	-0.44*	0.47*	0.31
6	Sedentary	LFE, Zeros, 90min, Vertical, 100cpm	0.34	0.03	-0.47*	0.55*	0.40*
6	Sedentary	LFE, Zeros, 90min, Vertical, 150cpm	0.38*	0.05	-0.51*	0.58*	0.42*
6	Sedentary	LFE, Zeros, 90min, Vertical, 200cpm	0.41*	0.06	-0.50*	0.59*	0.42*
6	Sedentary	LFE, Zeros, 90min, VM, 100cpm	0.19	0.00	-0.34	0.36*	0.29
6	Sedentary	LFE, Zeros, 90min, VM, 150cpm	0.25	-0.01	-0.38	0.41*	0.30
6	Sedentary	LFE, Zeros, 90min, VM, 200cpm	0.28	-0.01	-0.38	0.44*	0.29
6	Sedentary	Standard, Choi, 180min, Vertical, 100cpm	0.43*	0.04	-0.53*	0.61*	0.39*
6	Sedentary	Standard, Choi, 180min, Vertical, 150cpm	0.46*	0.03	-0.55*	0.64*	0.41*
6	Sedentary	Standard, Choi, 180min, Vertical, 200cpm	0.46*	0.05	-0.55*	0.63*	0.40*
6	Sedentary	Standard, Choi, 180min, VM, 100cpm	0.29	-0.03	-0.41*	0.43*	0.28
6	Sedentary	Standard, Choi, 180min, VM, 150cpm	0.34	-0.03	-0.42*	0.47*	0.30
6	Sedentary	Standard, Choi, 180min, VM, 200cpm	0.36*	-0.02	-0.41*	0.48*	0.28
6	Sedentary	Standard, Choi, 90min, Vertical, 100cpm	0.40*	0.06	-0.52*	0.60*	0.39*
6	Sedentary	Standard, Choi, 90min, Vertical, 150cpm	0.43*	0.05	-0.53*	0.62*	0.40*
6	Sedentary	Standard, Choi, 90min, Vertical, 200cpm	0.43*	0.06	-0.51*	0.60*	0.38*
6	Sedentary	Standard, Choi, 90min, VM, 100cpm	0.28	-0.02	-0.40*	0.43*	0.30
6	Sedentary	Standard, Choi, 90min, VM, 150cpm	0.33	0.00	-0.39	0.47*	0.29
6	Sedentary	Standard, Choi, 90min, VM, 200cpm	0.35	0.02	-0.40*	0.48*	0.28
6	Sedentary	Standard, Triano, 180min, Vertical, 100cpm	0.37*	0.04	-0.51*	0.55*	0.38*
6	Sedentary	Standard, Triano, 180min, Vertical, 150cpm	0.40*	0.05	-0.52*	0.58*	0.38*
6	Sedentary	Standard, Triano, 180min, Vertical, 200cpm	0.43*	0.05	-0.52*	0.60*	0.39*
6	Sedentary	Standard, Triano, 180min, VM, 100cpm	0.24	-0.03	-0.35	0.38*	0.26
6	Sedentary	Standard, Triano, 180min, VM, 150cpm	0.27	-0.03	-0.35	0.41*	0.27
6	Sedentary	Standard, Triano, 180min, VM, 200cpm	0.31	-0.01	-0.35	0.43*	0.26
6	Sedentary	Standard, Triano, 30min, Vertical, 100cpm	0.14	0.21	-0.37	0.39*	0.13
6	Sedentary	Standard, Triano, 30min, Vertical, 150cpm	0.15	0.22	-0.36	0.40*	0.14
6	Sedentary	Standard, Triano, 30min, Vertical, 200cpm	0.16	0.22	-0.31	0.37*	0.13
6	Sedentary	Standard, Triano, 30min, VM, 100cpm	-0.07	0.20	-0.23	0.14	-0.02
6	Sedentary	Standard, Triano, 30min, VM, 150cpm	-0.07	0.20	-0.16	0.15	-0.05
6	Sedentary	Standard, Triano, 30min, VM, 200cpm	-0.04	0.23	-0.14	0.17	-0.07
6	Sedentary	Standard, Triano, 60min, Vertical, 100cpm	0.33	0.09	-0.49*	0.58*	0.34
6	Sedentary	Standard, Triano, 60min, Vertical, 150cpm	0.36*	0.09	-0.51*	0.59*	0.35
6	Sedentary	Standard, Triano, 60min, Vertical, 200cpm	0.37*	0.09	-0.51*	0.59*	0.35
6	Sedentary	Standard, Triano, 60min, VM, 100cpm	0.18	0.04	-0.40*	0.40*	0.25
6	Sedentary	Standard, Triano, 60min, VM, 150cpm	0.20	0.04	-0.40*	0.43*	0.24
6	Sedentary	Standard, Triano, 60min, VM, 200cpm	0.24	0.04	-0.41*	0.46*	0.26
6	Sedentary	Standard, Triano, 90min, Vertical, 100cpm	0.35*	0.04	-0.51*	0.57*	0.40*
6	Sedentary	Standard, Triano, 90min, Vertical, 150cpm	0.36*	0.05	-0.48*	0.57*	0.37*
6	Sedentary	Standard, Triano, 90min, Vertical, 200cpm	0.39*	0.07	-0.50*	0.58*	0.39*
6	Sedentary	Standard, Triano, 90min, VM, 100cpm	0.20	-0.03	-0.34	0.38*	0.28
6	Sedentary	Standard, Triano, 90min, VM, 150cpm	0.24	-0.01	-0.33	0.41*	0.27
6	Sedentary	Standard, Triano, 90min, VM, 200cpm	0.25	0.01	-0.32	0.42*	0.27
6	Sedentary	Standard, Zeros, 180min, Vertical, 100cpm	0.37*	0.02	-0.50*	0.56*	0.37*
6	Sedentary	Standard, Zeros, 180min, Vertical, 150cpm	0.40*	0.02	-0.52*	0.58*	0.38*
6	Sedentary	Standard, Zeros, 180min, Vertical, 200cpm	0.42*	0.02	-0.54*	0.59*	0.37*
6	Sedentary	Standard, Zeros, 180min, VM, 100cpm	0.23	-0.03	-0.39	0.40*	0.25
6	Sedentary	Standard, Zeros, 180min, VM, 150cpm	0.27	-0.03	-0.42*	0.43*	0.26
6	Sedentary	Standard, Zeros, 180min, VM, 200cpm	0.30	-0.03	-0.42*	0.46*	0.27
6	Sedentary	Standard, Zeros, 30min, Vertical, 100cpm	0.33	0.11	-0.47*	0.56*	0.36*
6	Sedentary	Standard, Zeros, 30min, Vertical, 150cpm	0.34	0.12	-0.47*	0.57*	0.35*
6	Sedentary	Standard, Zeros, 30min, Vertical, 200cpm	0.36*	0.11	-0.48*	0.58*	0.37*
6	Sedentary	Standard, Zeros, 30min, VM, 100cpm	0.20	0.04	-0.39	0.43*	0.26
6	Sedentary	Standard, Zeros, 30min, VM, 150cpm	0.22	0.04	-0.37	0.45*	0.25
6	Sedentary	Standard, Zeros, 30min, VM, 200cpm	0.23	0.05	-0.34	0.44*	0.23
6	Sedentary	Standard, Zeros, 60min, Vertical, 100cpm	0.40*	0.04	-0.51*	0.60*	0.41*
6	Sedentary	Standard, Zeros, 60min, Vertical, 150cpm	0.46*	0.03	-0.52*	0.63*	0.43*
6	Sedentary	Standard, Zeros, 60min, Vertical, 200cpm	0.45*	0.05	-0.52*	0.62*	0.42*
6	Sedentary	Standard, Zeros, 60min, VM, 100cpm	0.31	-0.04	-0.43*	0.47*	0.32
6	Sedentary	Standard, Zeros, 60min, VM, 150cpm	0.34	-0.03	-0.45*	0.51*	0.32
6	Sedentary	Standard, Zeros, 60min, VM, 200cpm	0.37*	-0.04	-0.46*	0.53*	0.32
6	Sedentary	Standard, Zeros, 90min, Vertical, 100cpm	0.40*	0.03	-0.50*	0.59*	0.42*
6	Sedentary	Standard, Zeros, 90min, Vertical, 150cpm	0.43*	0.04	-0.51*	0.60*	0.43*
6	Sedentary	Standard, Zeros, 90min, Vertical, 200cpm	0.44*	0.06	-0.50*	0.60*	0.41*
6	Sedentary	Standard, Zeros, 90min, VM, 100cpm	0.29	-0.02	-0.39	0.43*	0.31
6	Sedentary	Standard, Zeros, 90min, VM, 150cpm	0.33	-0.01	-0.40*	0.47*	0.30
6	Sedentary	Standard, Zeros, 90min, VM, 200cpm	0.37*	-0.03	-0.42*	0.49*	0.32
